# Supplementary material for: Temporal Transcriptome Analysis Reveals Core Pathways and Orphan Gene EARLY FLOWERING 1 Regulating Floral Transition in Chinese Cabbage
Source: Plants (Basel). 2025 Jul 19;14(14):2236. doi: 10.3390/plants14142236 (PMC12300883; doi:10.3390/plants14142236)
Supplement: Supplementary file 1 [file plants-14-02236-s001.zip]

Archive with 1 entries (1 files):
- plants-3755834-supplementary.xlsx
