# Supplementary material for: Temporal Transcriptome Analysis Reveals Core Pathways and Orphan Gene EARLY FLOWERING 1 Regulating Floral Transition in Chinese Cabbage
Source: Plants (Basel). 2025 Jul 19;14(14):2236. doi: 10.3390/plants14142236 (PMC12300883; doi:10.3390/plants14142236)
Supplement: Supplementary file 1 [file plants-14-02236-s001.zip › plants-3755834-supplementary.xlsx]

## Sheet: Table S1
Table S1. Transcriptome sequencing data.
Sample	Raw Reads	Clean Reads	Clean Base (G)	Error Rate (%)	Q20 (%)	Q30 (%)	GC Content (%)
PBS-1	43443034	42116868	6.32	0.03	97.76	93.65	47.92
PBS-2	45070934	43124954	6.47	0.03	97.89	93.9	48
PBS-3	48591836	46697556	7	0.03	97.71	93.54	48.01
BS-1	45366382	43643858	6.55	0.03	97.87	93.82	48.13
BS-2	42533788	41079200	6.16	0.03	97.81	93.76	48.19
BS-3	45443608	43831164	6.57	0.03	97.97	94.16	48.19
FS-1	46278604	44391790	6.66	0.03	97.82	93.8	48.28
FS-2	41312286	39447114	5.92	0.03	97.9	93.88	48.21
FS-3	41254322	39448576	5.92	0.03	97.82	93.82	48.32

## Sheet: Table S2
Table S2. Transcriptome sequencing reads alignment with reference genome data.
Sample	Total Reads	Reads mapped	Unique mapped	Multi mapped	Read1 mapped	Read2 mapped	'+' mapped	'-' mapped
PBS-1	42116868	38957344(92.50%)	35249329(83.69%)	3708015(8.80%)	17681623(41.98%)	17567706(41.71%)	17612767(41.82%)	17636562(41.88%)
PBS-2	43124954	40038248(92.84%)	36238337(84.03%)	3799911(8.81%)	18163493(42.12%)	18074844(41.91%)	18112629(42.00%)	18125708(42.03%)
PBS-3	46697556	43207099(92.53%)	39094315(83.72%)	4112784(8.81%)	19627936(42.03%)	19466379(41.69%)	19531119(41.82%)	19563196(41.89%)
BS-1	43643858	40674643(93.20%)	36795531(84.31%)	3879112(8.89%)	18458534(42.29%)	18336997(42.02%)	18401268(42.16%)	18394263(42.15%)
BS-2	41079200	38266234(93.15%)	34645628(84.34%)	3620606(8.81%)	17372631(42.29%)	17272997(42.05%)	17327729(42.18%)	17317899(42.16%)
BS-3	43831164	40832310(93.16%)	36941147(84.28%)	3891163(8.88%)	18504410(42.22%)	18436737(42.06%)	18473222(42.15%)	18467925(42.13%)
FS-1	44391790	41220554(92.86%)	37355251(84.15%)	3865303(8.71%)	18722632(42.18%)	18632619(41.97%)	18687800(42.10%)	18667451(42.05%)
FS-2	39447114	36658587(92.93%)	33161150(84.06%)	3497437(8.87%)	16622775(42.14%)	16538375(41.93%)	16586869(42.05%)	16574281(42.02%)
FS-3	39448576	36588098(92.75%)	33146276(84.02%)	3441822(8.72%)	16616433(42.12%)	16529843(41.90%)	16588271(42.05%)	16558005(41.97%)

## Sheet: Table S3
Table S3. Expression patterns and annotations of 81 core flowering pathway DEGs.
ID	PBS-1	PBS-2	PBS-3	BS-1	BS-2	BS-3	FS-1	FS-2	FS-3	KEGG	KEGG pathway	GO
BraA01000185	21.8072	20.8042	22.9661	8.2835	8.1295	9.3267	8.1489	10.7968	10.2353	K09284 AP2-like factor, euAP2 lineage | (RefSeq) floral homeotic protein APETALA 2 isoform X1 (A)	--	GO:0005634,nucleus; GO:0003700,DNA-binding transcription factor activity; GO:0000976,transcription cis-regulatory region binding; GO:0030154,cell differentiation; GO:0009908,flower development; GO:0010073,meristem maintenance; GO:0048481,plant ovule development; GO:0048316,seed development; GO:0010093,specification of floral organ identity; GO:0003674,molecular_function; GO:0140110,transcription …
BraA01000206	27.8818	27.8088	29.2295	42.4568	41.9453	36.81	16.1643	18.6551	18.0256	K14491 two-component response regulator ARR-B family | (RefSeq) two-component response regulator ARR18 (A)	ko04075: Plant hormone signal transduction	GO:0005829,cytosol; GO:0005634,nucleus; GO:0003700,DNA-binding transcription factor activity; GO:0000976,transcription cis-regulatory region binding; GO:0048449,floral organ formation; GO:0010629,negative regulation of gene expression; GO:0006355,regulation of DNA-templated transcription; GO:0090701,specification of plant organ identity; GO:0003674,molecular_function; GO:0140110,transcription reg…
BraA01000283	1.6585	0.2431	0.8955	0.1591	0.2532	0.7133	2.1908	1.5881	2.4679	K14432 ABA responsive element binding factor | (RefSeq) protein FD (A)	ko04075: Plant hormone signal transduction	GO:0005634,nucleus; GO:0003677,DNA binding; GO:0003700,DNA-binding transcription factor activity; GO:0043621,protein self-association; GO:0009648,photoperiodism; GO:0009911,positive regulation of flower development; GO:0045893,positive regulation of DNA-templated transcription; GO:0009909,regulation of flower development; GO:2000028,regulation of photoperiodism, flowering; GO:0006355,regulation o…
BraA01000450	26.2377	26.0981	23.0209	0.719	0.0954	0.5373	1.2378	0.5982	0.498	--	--	GO:0005634,nucleus; GO:0045892,negative regulation of DNA-templated transcription; GO:0042752,regulation of circadian rhythm; GO:2000028,regulation of photoperiodism, flowering; GO:0009737,response to abscisic acid; GO:0009646,response to absence of light; GO:0009637,response to blue light; GO:0009409,response to cold; GO:0010114,response to red light; GO:0048511,rhythmic process; GO:0006139,nucl…
BraA01000705	2.3989	2.4908	2.2937	6.3273	7.0183	8.7403	19.805	14.3565	15.6172	--	--	GO:0009909,regulation of flower development; GO:0010228,vegetative to reproductive phase transition of meristem; GO:0000003,reproduction; GO:0003006,developmental process involved in reproduction; GO:0007275,multicellular organism development; GO:0008150,biological_process; GO:0009791,post-embryonic development; GO:0009908,flower development; GO:0022414,reproductive process; GO:0032501,multicellu…
BraA01001786	20.9216	21.1048	22.3311	6.5229	8.2942	9.3274	9.6498	9.3898	11.6429	--	--	GO:0005634,nucleus; GO:0003700,DNA-binding transcription factor activity; GO:0000976,transcription cis-regulatory region binding; GO:0008270,zinc ion binding; GO:0010151,chloroplast elongation; GO:0009658,chloroplast organization; GO:0007623,circadian rhythm; GO:0009736,cytokinin-activated signaling pathway; GO:0009740,gibberellic acid mediated signaling pathway; GO:0009910,negative regulation of…
BraA01001798	1.233	2.4098	1.9972	2.0104	3.2622	1.8853	3.4901	4.0666	3.6694	--	--	GO:0016607,nuclear speck; GO:0005634,nucleus; GO:2000028,regulation of photoperiodism, flowering; GO:2000070,regulation of response to water deprivation; GO:0046686,response to cadmium ion; GO:0046688,response to copper ion; GO:0010218,response to far red light; GO:0009416,response to light stimulus; GO:0006979,response to oxidative stress; GO:0010114,response to red light; GO:0009611,response to…
BraA01002142	1.6846	0.6997	1.6676	0.4443	0.7071	0.6641	0.4768	0.4481	0.3357	K02214 cell division control protein 7 [EC:2.7.11.1] | (RefSeq) probable serine/threonine-protein kinase cdc7 isoform X2 (A)	--	GO:0009507,chloroplast; GO:0005524,ATP binding; GO:0016301,kinase activity; GO:0106310,protein serine kinase activity; GO:0004674,protein serine/threonine kinase activity; GO:0071215,cellular response to abscisic acid stimulus; GO:0010019,chloroplast-nucleus signaling pathway; GO:0010187,negative regulation of seed germination; GO:0018105,peptidyl-serine phosphorylation; GO:0018107,peptidyl-threo…
BraA01003466	1.7333	1.4115	1.6248	2.0088	1.3596	1.4149	3.6797	2.5357	2.9937	K12125 protein EARLY FLOWERING 3 | (RefSeq) protein EARLY FLOWERING 3 (A)	ko04712: Circadian rhythm - plant	GO:0005634,nucleus; GO:0009908,flower development; GO:2000028,regulation of photoperiodism, flowering; GO:0000003,reproduction; GO:0003006,developmental process involved in reproduction; GO:0007275,multicellular organism development; GO:0008150,biological_process; GO:0009791,post-embryonic development; GO:0022414,reproductive process; GO:0032501,multicellular organismal process; GO:0032502,develo…
BraA01004238	21.9031	20.8987	23.1766	1.599	1.3455	2.5822	1.3561	1.101	0.9166	K00924 kinase [EC:2.7.1.-] | (RefSeq) receptor-like protein 52 (A)	--	GO:0005737,cytoplasm; GO:0005634,nucleus; GO:0048471,perinuclear region of cytoplasm; GO:0005886,plasma membrane; GO:0048574,long-day photoperiodism, flowering; GO:0048510,regulation of timing of transition from vegetative to reproductive phase; GO:0010228,vegetative to reproductive phase transition of meristem; GO:0000003,reproduction; GO:0003006,developmental process involved in reproduction; G…
BraA01004388	1.0992	0.376	0.4946	2.6884	3.6353	2.7837	4.2522	2.5729	3.4465	K12133 MYB-related transcription factor LHY | (RefSeq) protein LHY isoform X2 (A)	ko04712: Circadian rhythm - plant	GO:0005634,nucleus; GO:0003700,DNA-binding transcription factor activity; GO:0043565,sequence-specific DNA binding; GO:0032922,circadian regulation of gene expression; GO:0043966,histone H3 acetylation; GO:0048573,photoperiodism, flowering; GO:0042753,positive regulation of circadian rhythm; GO:0010628,positive regulation of gene expression; GO:0045944,positive regulation of transcription by RNA …
BraA01004471	59.2845	60.9258	62.9181	16.5846	15.1915	14.2668	16.0617	15.0832	18.8925	K12135 zinc finger protein CONSTANS | (RefSeq) zinc finger protein CONSTANS (A)	ko04712: Circadian rhythm - plant	GO:0005634,nucleus; GO:0003700,DNA-binding transcription factor activity; GO:0000976,transcription cis-regulatory region binding; GO:0008270,zinc ion binding; GO:0007623,circadian rhythm; GO:0048579,negative regulation of long-day photoperiodism, flowering; GO:0006355,regulation of DNA-templated transcription; GO:0003674,molecular_function; GO:0140110,transcription regulator activity; GO:0001067,…
BraA01004798	2.8791	2.8135	2.9331	7.659	7.9049	10.5387	9.431	7.5135	11.7787	--	--	GO:0005737,cytoplasm; GO:0005829,cytosol; GO:0005634,nucleus; GO:0070696,transmembrane receptor protein serine/threonine kinase binding; GO:0004842,ubiquitin-protein transferase activity; GO:0007166,cell surface receptor signaling pathway; GO:0042742,defense response to bacterium; GO:0043066,negative regulation of apoptotic process; GO:0050777,negative regulation of immune response; GO:0016567,pr…
BraA02001831	6.1761	8.741	7.2827	31.8652	34.5668	36.9405	79.2723	76.4729	80.6981	K06910 phosphatidylethanolamine-binding protein | (RefSeq) protein BROTHER of FT and TFL 1 (A)	--	GO:0005737,cytoplasm; GO:0005783,endoplasmic reticulum; GO:0005634,nucleus; GO:0008429,phosphatidylethanolamine binding; GO:0030154,cell differentiation; GO:0009908,flower development; GO:0010022,meristem determinacy; GO:0048573,photoperiodism, flowering; GO:0009911,positive regulation of flower development; GO:0009909,regulation of flower development; GO:0010119,regulation of stomatal movement; …
BraA02002994	19.2753	18.5043	19.6614	6.7058	6.176	7.0528	13.8807	14.8256	15.1205	K13207 CUG-BP- and ETR3-like factor | (RefSeq) RNA-binding protein BRN1 isoform X1 (A)	--	GO:0005737,cytoplasm; GO:0005829,cytosol; GO:0005634,nucleus; GO:1990904,ribonucleoprotein complex; GO:0003729,mRNA binding; GO:0003723,RNA binding; GO:0009908,flower development; GO:0006402,mRNA catabolic process; GO:0009626,plant-type hypersensitive response; GO:0080151,positive regulation of salicylic acid mediated signaling pathway; GO:2000028,regulation of photoperiodism, flowering; GO:00036…
BraA02003269	10.8238	10.7732	7.0347	36.3349	39.5705	33.8097	40.9453	36.7869	30.5722	K08065 nuclear transcription Y subunit beta | (RefSeq) nuclear transcription factor Y subunit B-2 (A)	--	GO:0016602,CCAAT-binding factor complex; GO:0009536,plastid; GO:0001228,DNA-binding transcription activator activity, RNA polymerase II-specific; GO:0003700,DNA-binding transcription factor activity; GO:0000981,DNA-binding transcription factor activity, RNA polymerase II-specific; GO:0046982,protein heterodimerization activity; GO:0000976,transcription cis-regulatory region binding; GO:0003712,tr…
BraA02004321	13.3744	13.5694	12.7255	22.3056	21.672	21.0856	35.2054	37.8852	34.407	K09264 MADS-box transcription factor, plant | (RefSeq) transcription factor CAULIFLOWER isoform X1 (A)	--	GO:0005634,nucleus; GO:0003700,DNA-binding transcription factor activity; GO:0000981,DNA-binding transcription factor activity, RNA polymerase II-specific; GO:0046983,protein dimerization activity; GO:0000978,RNA polymerase II cis-regulatory region sequence-specific DNA binding; GO:0009838,abscission; GO:0030154,cell differentiation; GO:0080187,floral organ senescence; GO:0010150,leaf senescence;…
BraA02004458	16.1215	16.8375	16.5025	6.2817	7.6901	5.9702	4.1831	5.5745	4.8193	K09264 MADS-box transcription factor, plant | (RefSeq) truncated transcription factor CAULIFLOWER A-like isoform X1 (A)	--	GO:0005634,nucleus; GO:0003700,DNA-binding transcription factor activity; GO:0000981,DNA-binding transcription factor activity, RNA polymerase II-specific; GO:0046983,protein dimerization activity; GO:0000978,RNA polymerase II cis-regulatory region sequence-specific DNA binding; GO:0010582,floral meristem determinacy; GO:0009910,negative regulation of flower development; GO:0048573,photoperiodism…
BraA02004460	1.8741	2.1977	1.5179	1.3481	0.9536	1.3433	0.5305	0.8973	0.2988	K09264 MADS-box transcription factor, plant | (RefSeq) agamous-like MADS-box protein AGL8 homolog (A)	--	GO:0005634,nucleus; GO:0003700,DNA-binding transcription factor activity; GO:0000981,DNA-binding transcription factor activity, RNA polymerase II-specific; GO:0046983,protein dimerization activity; GO:0000978,RNA polymerase II cis-regulatory region sequence-specific DNA binding; GO:0010582,floral meristem determinacy; GO:0009910,negative regulation of flower development; GO:2000028,regulation of …
BraA03000053	1.2144	1.0905	0.7975	1.1962	1.2692	1.4115	1.7033	2.1651	2.5118	--	--	GO:0005829,cytosol; GO:0005634,nucleus; GO:0003700,DNA-binding transcription factor activity; GO:0000981,DNA-binding transcription factor activity, RNA polymerase II-specific; GO:0000978,RNA polymerase II cis-regulatory region sequence-specific DNA binding; GO:0043565,sequence-specific DNA binding; GO:0048457,floral whorl morphogenesis; GO:0010154,fruit development; GO:0080006,internode patternin…
BraA03000440	8.4241	8.6947	7.4956	4.2668	6.0682	5.2465	10.8956	12.3867	11.1672	K09264 MADS-box transcription factor, plant | (RefSeq) truncated transcription factor CAULIFLOWER A-like isoform X1 (A)	--	GO:0005634,nucleus; GO:0032991,protein-containing complex; GO:0003700,DNA-binding transcription factor activity; GO:0000981,DNA-binding transcription factor activity, RNA polymerase II-specific; GO:0046983,protein dimerization activity; GO:0000978,RNA polymerase II cis-regulatory region sequence-specific DNA binding; GO:0000976,transcription cis-regulatory region binding; GO:0030154,cell differen…
BraA03001332	2.58	2.4261	2.6721	4.7623	5.7462	5.0708	11.5744	10.7726	12.3141	--	--	GO:0005634,nucleus; GO:0003700,DNA-binding transcription factor activity; GO:0000976,transcription cis-regulatory region binding; GO:0008270,zinc ion binding; GO:0010151,chloroplast elongation; GO:0009658,chloroplast organization; GO:0007623,circadian rhythm; GO:0009736,cytokinin-activated signaling pathway; GO:0009740,gibberellic acid mediated signaling pathway; GO:0010255,glucose mediated signa…
BraA03002231	38.2972	32.6475	34.0236	1.5631	1.3267	0.9345	2.4603	6.4153	3.6375	--	--	GO:0005634,nucleus; GO:0005667,transcription regulator complex; GO:0042803,protein homodimerization activity; GO:0009649,entrainment of circadian clock; GO:0009908,flower development; GO:0000122,negative regulation of transcription by RNA polymerase II; GO:0009648,photoperiodism; GO:0048573,photoperiodism, flowering; GO:0042753,positive regulation of circadian rhythm; GO:0010017,red or far-red li…
BraA03002506	0.5255	1.027	1.9702	4.1158	3.4756	3.0967	22.9714	14.4422	18.5236	K09264 MADS-box transcription factor, plant | (RefSeq) agamous-like MADS-box protein AGL1 (A)	--	GO:0005737,cytoplasm; GO:0005634,nucleus; GO:0003700,DNA-binding transcription factor activity; GO:0000981,DNA-binding transcription factor activity, RNA polymerase II-specific; GO:0046983,protein dimerization activity; GO:0000978,RNA polymerase II cis-regulatory region sequence-specific DNA binding; GO:0030154,cell differentiation; GO:0009908,flower development; GO:0010077,maintenance of inflore…
BraA03003424	1.5967	2.5835	1.3426	2.5105	2.4771	1.8011	2.8155	3.5089	4.6461	K22768 methyl-CpG-binding domain-containing protein 9 [EC:2.3.1.48] | (RefSeq) methyl-CpG-binding domain-containing protein 9 isoform X1 (A)	--	GO:0005634,nucleus; GO:0009506,plasmodesma; GO:0000812,Swr1 complex; GO:0004402,histone acetyltransferase activity; GO:0042393,histone binding; GO:0046872,metal ion binding; GO:0008327,methyl-CpG binding; GO:0016573,histone acetylation; GO:0043966,histone H3 acetylation; GO:0043967,histone H4 acetylation; GO:0048573,photoperiodism, flowering; GO:0006355,regulation of DNA-templated transcription; …
BraA03003489	1.7482	1.4351	1.3845	0.3354	0.1423	0.2005	1.0557	1.116	2.2298	K09422 transcription factor MYB, plant | (RefSeq) transcription factor MYB108 isoform X1 (A)	--	GO:0005634,nucleus; GO:0003700,DNA-binding transcription factor activity; GO:0043565,sequence-specific DNA binding; GO:0000976,transcription cis-regulatory region binding; GO:0008219,cell death; GO:0006952,defense response; GO:0120195,positive regulation of anther dehiscence; GO:0006355,regulation of DNA-templated transcription; GO:0009620,response to fungus; GO:0003674,molecular_function; GO:014…
BraA03003563	24.1719	20.916	24.6749	0.4085	0.7043	0.9159	1.4066	1.1329	1.6977	K12135 zinc finger protein CONSTANS | (RefSeq) zinc finger protein CONSTANS (A)	ko04712: Circadian rhythm - plant	GO:0005634,nucleus; GO:0003700,DNA-binding transcription factor activity; GO:0000976,transcription cis-regulatory region binding; GO:0008270,zinc ion binding; GO:0007623,circadian rhythm; GO:0048579,negative regulation of long-day photoperiodism, flowering; GO:0006355,regulation of DNA-templated transcription; GO:0003674,molecular_function; GO:0140110,transcription regulator activity; GO:0001067,…
BraA03004239	29.5272	27.3842	31.5698	11.6856	12.2523	10.5134	16.4997	16.6989	20.2627	K12125 protein EARLY FLOWERING 3 | (RefSeq) protein EARLY FLOWERING 3 (A)	ko04712: Circadian rhythm - plant	GO:0005634,nucleus; GO:0009908,flower development; GO:2000028,regulation of photoperiodism, flowering; GO:0000003,reproduction; GO:0003006,developmental process involved in reproduction; GO:0007275,multicellular organism development; GO:0008150,biological_process; GO:0009791,post-embryonic development; GO:0022414,reproductive process; GO:0032501,multicellular organismal process; GO:0032502,develo…
BraA03005655	23.4626	25.047	24.5824	6.2844	8.9719	8.0114	14.8192	13.0709	16.9498	--	--	GO:0005634,nucleus; GO:0003700,DNA-binding transcription factor activity; GO:0000976,transcription cis-regulatory region binding; GO:0008270,zinc ion binding; GO:0010151,chloroplast elongation; GO:0009658,chloroplast organization; GO:0007623,circadian rhythm; GO:0009736,cytokinin-activated signaling pathway; GO:0009740,gibberellic acid mediated signaling pathway; GO:0009910,negative regulation of…
BraA03006045	0.1499	0.1465	0.6746	0.4314	0	0.8597	2.4049	3.0308	3.3465	--	--	GO:0009909,regulation of flower development; GO:0010228,vegetative to reproductive phase transition of meristem; GO:0000003,reproduction; GO:0003006,developmental process involved in reproduction; GO:0007275,multicellular organism development; GO:0008150,biological_process; GO:0009791,post-embryonic development; GO:0009908,flower development; GO:0022414,reproductive process; GO:0032501,multicellu…
BraA03006258	92.5403	104.629	115.635	0.516	0.4563	0.1714	1.0153	0.3816	0.0953	--	--	GO:0005634,nucleus; GO:0045892,negative regulation of DNA-templated transcription; GO:0042752,regulation of circadian rhythm; GO:2000028,regulation of photoperiodism, flowering; GO:0009737,response to abscisic acid; GO:0009646,response to absence of light; GO:0009637,response to blue light; GO:0009409,response to cold; GO:0010114,response to red light; GO:0048511,rhythmic process; GO:0006139,nucl…
BraA03006486	26.4952	21.6977	26.9327	6.01	5.8524	5.9337	6.9382	8.128	7.4205	K09284 AP2-like factor, euAP2 lineage | (RefSeq) floral homeotic protein APETALA 2 isoform X1 (A)	--	GO:0005634,nucleus; GO:0003700,DNA-binding transcription factor activity; GO:0000976,transcription cis-regulatory region binding; GO:0030154,cell differentiation; GO:0009908,flower development; GO:0010073,meristem maintenance; GO:0048481,plant ovule development; GO:0048316,seed development; GO:0010093,specification of floral organ identity; GO:0003674,molecular_function; GO:0140110,transcription …
BraA04000320	2.9019	3.0721	1.9041	4.4068	4.7986	5.5465	5.9324	6.4964	7.0683	--	--	GO:0005634,nucleus; GO:0003677,DNA binding; GO:0003700,DNA-binding transcription factor activity; GO:0046872,metal ion binding; GO:0048653,anther development; GO:0042127,regulation of cell population proliferation; GO:0008361,regulation of cell size; GO:0006355,regulation of DNA-templated transcription; GO:0003674,molecular_function; GO:0003676,nucleic acid binding; GO:0005488,binding; GO:0097159…
BraA04000349	3.632	3.3364	4.3143	1.5328	0.887	0.9719	0.7539	0.8501	0.6177	K09264 MADS-box transcription factor, plant | (RefSeq) MADS-box transcription factor ANR1 isoform X1 (A)	--	GO:0005634,nucleus; GO:0003700,DNA-binding transcription factor activity; GO:0000981,DNA-binding transcription factor activity, RNA polymerase II-specific; GO:0046983,protein dimerization activity; GO:0000978,RNA polymerase II cis-regulatory region sequence-specific DNA binding; GO:0000976,transcription cis-regulatory region binding; GO:0009908,flower development; GO:0009910,negative regulation o…
BraA04002874	85.0687	70.3913	60.1279	6.0959	7.4627	4.2051	13.2239	16.4718	15.5895	--	--	GO:0005634,nucleus; GO:0005667,transcription regulator complex; GO:0042803,protein homodimerization activity; GO:0009649,entrainment of circadian clock; GO:0009908,flower development; GO:0000122,negative regulation of transcription by RNA polymerase II; GO:0009648,photoperiodism; GO:0048573,photoperiodism, flowering; GO:0042753,positive regulation of circadian rhythm; GO:0010017,red or far-red li…
BraA04003034	23.8427	18.5769	22.809	5.9746	6.1203	6.2097	9.5762	7.3702	9.1894	K12126 phytochrome-interacting factor 3 | (RefSeq) transcription factor PIF3 (A)	ko04075: Plant hormone signal transduction; ko04712: Circadian rhythm - plant	GO:0005634,nucleus; GO:0000987,cis-regulatory region sequence-specific DNA binding; GO:0003700,DNA-binding transcription factor activity; GO:0000981,DNA-binding transcription factor activity, RNA polymerase II-specific; GO:0046983,protein dimerization activity; GO:0000978,RNA polymerase II cis-regulatory region sequence-specific DNA binding; GO:0048573,photoperiodism, flowering; GO:0010468,regula…
BraA04003217	4.0846	5.1656	4.0361	1.4595	1.467	1.9901	2.3426	1.7042	2.9795	K25796 plant-specific transcription factor YABBY family protein | (RefSeq) axial regulator YABBY 1 isoform X1 (A)	--	GO:0005634,nucleus; GO:0003700,DNA-binding transcription factor activity; GO:0046872,metal ion binding; GO:0000976,transcription cis-regulatory region binding; GO:0010158,abaxial cell fate specification; GO:0045165,cell fate commitment; GO:0010154,fruit development; GO:0010450,inflorescence meristem growth; GO:0009933,meristem structural organization; GO:0009944,polarity specification of adaxial/…
BraA05000184	3.084	3.4112	2.7448	6.761	6.9319	6.8662	8.9534	7.7883	9.6537	K12134 circadian clock associated 1 | (RefSeq) CCA1; cataract, congenital, cerulean type, 1 (A)	ko04712: Circadian rhythm - plant	GO:0005634,nucleus; GO:0000987,cis-regulatory region sequence-specific DNA binding; GO:0003677,DNA binding; GO:0003700,DNA-binding transcription factor activity; GO:0043565,sequence-specific DNA binding; GO:0007623,circadian rhythm; GO:0048574,long-day photoperiodism, flowering; GO:0042754,negative regulation of circadian rhythm; GO:0045892,negative regulation of DNA-templated transcription; GO:0…
BraA05000228	0.8986	1.129	1.8482	2.5855	2.6125	2.6988	2.9068	3.0046	2.4559	K16240 protein suppressor of PHYA-105 1 and protein SPA1-related 2 | (RefSeq) protein SUPPRESSOR OF PHYA-105 1 (A)	ko04712: Circadian rhythm - plant	GO:0080008,Cul4-RING E3 ubiquitin ligase complex; GO:0016604,nuclear body; GO:0016607,nuclear speck; GO:0005634,nucleus; GO:0016605,PML body; GO:0005524,ATP binding; GO:0042802,identical protein binding; GO:0004672,protein kinase activity; GO:0009658,chloroplast organization; GO:0010100,negative regulation of photomorphogenesis; GO:0009640,photomorphogenesis; GO:0006468,protein phosphorylation; G…
BraA05000229	20.6958	18.689	20.0726	36.7224	35.7637	35.1984	32.0573	33.3346	29.3502	K16240 protein suppressor of PHYA-105 1 and protein SPA1-related 2 | (RefSeq) protein SUPPRESSOR OF PHYA-105 1 (A)	ko04712: Circadian rhythm - plant	GO:0080008,Cul4-RING E3 ubiquitin ligase complex; GO:0016604,nuclear body; GO:0016607,nuclear speck; GO:0005634,nucleus; GO:0016605,PML body; GO:0005524,ATP binding; GO:0042802,identical protein binding; GO:0004672,protein kinase activity; GO:0009658,chloroplast organization; GO:0010100,negative regulation of photomorphogenesis; GO:0009640,photomorphogenesis; GO:0006468,protein phosphorylation; G…
BraA05000685	77.5045	80.8746	76.2084	114.991	112.378	106.794	203.19	208.62	211.951	K09264 MADS-box transcription factor, plant | (RefSeq) agamous-like MADS-box protein AGL1 (A)	--	GO:0005737,cytoplasm; GO:0005634,nucleus; GO:0003700,DNA-binding transcription factor activity; GO:0000981,DNA-binding transcription factor activity, RNA polymerase II-specific; GO:0046983,protein dimerization activity; GO:0000978,RNA polymerase II cis-regulatory region sequence-specific DNA binding; GO:0030154,cell differentiation; GO:0009908,flower development; GO:0010077,maintenance of inflore…
BraA05000756	16.0037	19.9607	18.1916	3.4335	4.0714	3.2199	8.9409	11.8741	7.1622	--	--	GO:0005634,nucleus; GO:0005667,transcription regulator complex; GO:0042803,protein homodimerization activity; GO:0009649,entrainment of circadian clock; GO:0009908,flower development; GO:0000122,negative regulation of transcription by RNA polymerase II; GO:0009648,photoperiodism; GO:0048573,photoperiodism, flowering; GO:0042753,positive regulation of circadian rhythm; GO:0010017,red or far-red li…
BraA05002701	9.8899	11.2093	11.5008	0.2166	0.2298	0.1726	0.0426	0.4324	0.48	K24444 [histone H3]-dimethyl/trimethyl-L-lysine36 demethylase [EC:1.14.11.27 1.14.11.-] | (RefSeq) JMJ30; lysine-specific demethylase JMJ30 isoform X1 (A)	--	GO:0005737,cytoplasm; GO:0005783,endoplasmic reticulum; GO:0000791,euchromatin; GO:0005634,nucleus; GO:0016706,2-oxoglutarate-dependent dioxygenase activity; GO:0003700,DNA-binding transcription factor activity; GO:0061628,H3K27me3 modified histone binding; GO:0071558,histone H3-tri/di-methyl-lysine-27 demethylase activity; GO:0140681,histone H3-tri/dimethyl-lysine-36 demethylase activity; GO:014…
BraA05003447	9.7032	9.242	9.0962	17.6701	18.6593	17.7309	16.4278	19.5088	18.4751	K12121 phytochrome B | (RefSeq) phytochrome B (A)	ko04712: Circadian rhythm - plant	GO:0005829,cytosol; GO:0016604,nuclear body; GO:0016607,nuclear speck; GO:0005634,nucleus; GO:0031516,far-red light photoreceptor activity; GO:0042802,identical protein binding; GO:0000155,phosphorelay sensor kinase activity; GO:1990841,promoter-specific chromatin binding; GO:0042803,protein homodimerization activity; GO:0031517,red light photoreceptor activity; GO:0009883,red or far-red light ph…
BraA05003891	13.1845	12.6868	13.5467	3.1493	2.2104	1.5931	2.6691	3.0635	3.3826	K00924 kinase [EC:2.7.1.-] | (RefSeq) receptor-like protein 52 (A)	--	GO:0005737,cytoplasm; GO:0005634,nucleus; GO:0048471,perinuclear region of cytoplasm; GO:0005886,plasma membrane; GO:0048574,long-day photoperiodism, flowering; GO:0048510,regulation of timing of transition from vegetative to reproductive phase; GO:0010228,vegetative to reproductive phase transition of meristem; GO:0000003,reproduction; GO:0003006,developmental process involved in reproduction; G…
BraA05004112	0.4358	0.4259	0.8405	4.3594	4.2451	3.9272	4.1711	3.1797	2.3824	K12133 MYB-related transcription factor LHY | (RefSeq) protein LHY isoform X2 (A)	ko04712: Circadian rhythm - plant	GO:0005634,nucleus; GO:0003700,DNA-binding transcription factor activity; GO:0043565,sequence-specific DNA binding; GO:0032922,circadian regulation of gene expression; GO:0043966,histone H3 acetylation; GO:0048573,photoperiodism, flowering; GO:0042753,positive regulation of circadian rhythm; GO:0010628,positive regulation of gene expression; GO:0045944,positive regulation of transcription by RNA …
BraA05004238	10.9197	10.9688	9.5981	1.2178	0.982	1.4561	2.2523	3.3503	3.0771	K12135 zinc finger protein CONSTANS | (RefSeq) zinc finger protein CONSTANS (A)	ko04712: Circadian rhythm - plant	GO:0005634,nucleus; GO:0003700,DNA-binding transcription factor activity; GO:0000976,transcription cis-regulatory region binding; GO:0008270,zinc ion binding; GO:0007623,circadian rhythm; GO:0048579,negative regulation of long-day photoperiodism, flowering; GO:0006355,regulation of DNA-templated transcription; GO:0003674,molecular_function; GO:0140110,transcription regulator activity; GO:0001067,…
BraA05004529	0.153	0.1993	0.1836	0.4647	0.1557	0.3655	0.1444	0.5697	0.7046	K00924 kinase [EC:2.7.1.-] | (RefSeq) casein kinase 1-like protein 3 isoform X2 (A)	--	GO:0005737,cytoplasm; GO:0005634,nucleus; GO:0005524,ATP binding; GO:0106310,protein serine kinase activity; GO:0004674,protein serine/threonine kinase activity; GO:0006897,endocytosis; GO:0009908,flower development; GO:0009740,gibberellic acid mediated signaling pathway; GO:0010476,gibberellin mediated signaling pathway; GO:0018105,peptidyl-serine phosphorylation; GO:0040008,regulation of growth…
BraA06000924	2.6921	3.5921	3.401	7.1007	9.3776	6.9267	3.4682	3.7456	5.1175	K12126 phytochrome-interacting factor 3 | (RefSeq) transcription factor PIF3 isoform X1 (A)	ko04075: Plant hormone signal transduction; ko04712: Circadian rhythm - plant	GO:0005634,nucleus; GO:0000987,cis-regulatory region sequence-specific DNA binding; GO:0003700,DNA-binding transcription factor activity; GO:0000981,DNA-binding transcription factor activity, RNA polymerase II-specific; GO:0046983,protein dimerization activity; GO:0000978,RNA polymerase II cis-regulatory region sequence-specific DNA binding; GO:0000976,transcription cis-regulatory region binding;…
BraA06001250	3.9754	3.8849	4.0885	7.548	7.513	9.4592	7.5019	9.3224	9.3132	K08066 nuclear transcription factor Y, gamma | (RefSeq) nuclear transcription factor Y subunit C-9 (A)	--	GO:0005634,nucleus; GO:0001228,DNA-binding transcription activator activity, RNA polymerase II-specific; GO:0003700,DNA-binding transcription factor activity; GO:0046982,protein heterodimerization activity; GO:0000976,transcription cis-regulatory region binding; GO:0003712,transcription coregulator activity; GO:0009738,abscisic acid-activated signaling pathway; GO:0009740,gibberellic acid mediate…
BraA06001518	7.0758	7.6622	4.3023	3.8518	1.5568	2.3759	7.2176	8.1386	6.3012	K26549 MFS transporter, POT/PTR family, nitrate transporter | (RefSeq) protein NRT1/ PTR FAMILY 6.3 (A)	--	GO:0016021,integral component of membrane; GO:0005886,plasma membrane; GO:0015112,nitrate transmembrane transporter activity; GO:0015293,symporter activity; GO:0009734,auxin-activated signaling pathway; GO:0010540,basipetal auxin transport; GO:0048527,lateral root development; GO:0042128,nitrate assimilation; GO:0015706,nitrate transmembrane transport; GO:0006857,oligopeptide transport; GO:004857…
BraA06001519	3.6855	5.594	5.2924	3.0836	1.9949	3.0725	8.1386	6.8412	10.085	K26549 MFS transporter, POT/PTR family, nitrate transporter | (RefSeq) protein NRT1/ PTR FAMILY 6.3 (A)	--	GO:0016021,integral component of membrane; GO:0005886,plasma membrane; GO:0015112,nitrate transmembrane transporter activity; GO:0015293,symporter activity; GO:0009734,auxin-activated signaling pathway; GO:0010540,basipetal auxin transport; GO:0048527,lateral root development; GO:0042128,nitrate assimilation; GO:0015706,nitrate transmembrane transport; GO:0006857,oligopeptide transport; GO:004857…
BraA06001719	7.9311	7.2727	6.5016	15.0575	12.3273	12.9786	9.7385	9.8831	7.5638	--	--	GO:0005737,cytoplasm; GO:0031588,nucleotide-activated protein kinase complex; GO:0005634,nucleus; GO:0016208,AMP binding; GO:0019901,protein kinase binding; GO:0019887,protein kinase regulator activity; GO:0042149,cellular response to glucose starvation; GO:0003006,developmental process involved in reproduction; GO:0009553,embryo sac development; GO:0009555,pollen development; GO:0010183,pollen t…
BraA06003400	0.8676	0.8479	0.4294	0.8738	1.4568	1.2438	2.0057	1.2462	1.6139	--	--	GO:0005677,chromatin silencing complex; GO:0031519,PcG protein complex; GO:0009506,plasmodesma; GO:0003677,DNA binding; GO:0042802,identical protein binding; GO:0046872,metal ion binding; GO:0035064,methylated histone binding; GO:0032922,circadian regulation of gene expression; GO:0009908,flower development; GO:1900111,positive regulation of histone H3-K9 dimethylation; GO:0040029,epigenetic regu…
BraA06003494	1.0637	1.3365	0.7749	2.2348	1.5979	1.7911	1.6727	2.3173	1.8843	K00872 homoserine kinase [EC:2.7.1.39] | (RefSeq) homoserine kinase (A)	ko00260: Glycine, serine and threonine metabolism; ko01100: Metabolic pathways; ko01110: Biosynthesis of secondary metabolites; ko01230: Biosynthesis of amino acids	GO:0009507,chloroplast; GO:0009570,chloroplast stroma; GO:0005524,ATP binding; GO:0004413,homoserine kinase activity; GO:0006952,defense response; GO:0009086,methionine biosynthetic process; GO:0016310,phosphorylation; GO:0048573,photoperiodism, flowering; GO:0009617,response to bacterium; GO:0009620,response to fungus; GO:0009088,threonine biosynthetic process; GO:0000166,nucleotide binding; GO:…
BraA06004925	201.772	192.262	189.824	51.1243	48.8755	53.3439	73.8708	82.4342	80.973	--	--	GO:0005634,nucleus; GO:0045892,negative regulation of DNA-templated transcription; GO:0042752,regulation of circadian rhythm; GO:2000028,regulation of photoperiodism, flowering; GO:0009737,response to abscisic acid; GO:0009646,response to absence of light; GO:0009637,response to blue light; GO:0009409,response to cold; GO:0010114,response to red light; GO:0009615,response to virus; GO:0048511,rhy…
BraA07000752	0.6346	0.2067	0.3807	0.7304	0.6888	0.6469	0.6786	1.5754	1.349	--	--	GO:0048046,apoplast; GO:0035267,NuA4 histone acetyltransferase complex; GO:0005634,nucleus; GO:0003677,DNA binding; GO:0006325,chromatin organization; GO:0043981,histone H4-K5 acetylation; GO:0009909,regulation of flower development; GO:2000028,regulation of photoperiodism, flowering; GO:0048510,regulation of timing of transition from vegetative to reproductive phase; GO:0003674,molecular_functio…
BraA07001158	1.5314	1.9954	1.7718	3.0075	1.9294	2.1604	3.2339	3.2586	4.1855	K12836 splicing factor U2AF 35 kDa subunit | (RefSeq) LOW QUALITY PROTEIN: splicing factor U2af small subunit A-like (A)	ko03040: Spliceosome	GO:0016607,nuclear speck; GO:0005634,nucleus; GO:0005681,spliceosomal complex; GO:0089701,U2AF complex; GO:0003677,DNA binding; GO:0046872,metal ion binding; GO:0030628,pre-mRNA 3'-splice site binding; GO:0000398,mRNA splicing, via spliceosome; GO:0048573,photoperiodism, flowering; GO:0003674,molecular_function; GO:0003676,nucleic acid binding; GO:0005488,binding; GO:0097159,organic cyclic compou…
BraA07002425	6.4247	7.1562	6.9735	2.9204	2.9591	2.7208	3.3039	3.9361	3.2687	K14297 nuclear pore complex protein Nup98-Nup96 | (RefSeq) nuclear pore complex protein NUP96 (A)	ko03013: Nucleocytoplasmic transport	GO:0005635,nuclear envelope; GO:0031965,nuclear membrane; GO:0005643,nuclear pore; GO:0005634,nucleus; GO:0015288,porin activity; GO:0017056,structural constituent of nuclear pore; GO:0006952,defense response; GO:0002758,innate immune response-activating signal transduction; GO:0048574,long-day photoperiodism, flowering; GO:0051028,mRNA transport; GO:0015031,protein transport; GO:0009733,response…
BraA07003311	1.1245	1.5384	1.754	1.8694	2.5937	2.0776	3.3244	3.6689	2.7888	K16221 transcription factor TCP21 (protein CCA1 HIKING EXPEDITION) | (RefSeq) transcription factor TCP7 (A)	ko04712: Circadian rhythm - plant	GO:0005634,nucleus; GO:0003700,DNA-binding transcription factor activity; GO:0043565,sequence-specific DNA binding; GO:0000976,transcription cis-regulatory region binding; GO:0010252,auxin homeostasis; GO:0051301,cell division; GO:0007623,circadian rhythm; GO:0042023,DNA endoreduplication; GO:0048467,gynoecium development; GO:0010229,inflorescence development; GO:0031540,regulation of anthocyanin…
BraA08000775	5.0836	5.5611	4.3699	9.9701	8.5705	10.5143	6.1569	4.8436	7.0163	K12126 phytochrome-interacting factor 3 | (RefSeq) transcription factor PIF3 isoform X1 (A)	ko04075: Plant hormone signal transduction; ko04712: Circadian rhythm - plant	GO:0005634,nucleus; GO:0000987,cis-regulatory region sequence-specific DNA binding; GO:0003700,DNA-binding transcription factor activity; GO:0000981,DNA-binding transcription factor activity, RNA polymerase II-specific; GO:0046983,protein dimerization activity; GO:0000978,RNA polymerase II cis-regulatory region sequence-specific DNA binding; GO:0007623,circadian rhythm; GO:0042335,cuticle develop…
BraA08001728	69.9101	69.2302	69.2801	1.3425	1.187	0.8918	1.9811	3.6404	3.0582	--	--	GO:0005634,nucleus; GO:0045892,negative regulation of DNA-templated transcription; GO:0042752,regulation of circadian rhythm; GO:2000028,regulation of photoperiodism, flowering; GO:0009737,response to abscisic acid; GO:0009646,response to absence of light; GO:0009637,response to blue light; GO:0009409,response to cold; GO:0010114,response to red light; GO:0048511,rhythmic process; GO:0006139,nucl…
BraA08001866	1.0495	0.293	0.8095	2.157	2.7463	1.4328	4.3854	3.5094	7.3305	--	--	GO:0009909,regulation of flower development; GO:0010228,vegetative to reproductive phase transition of meristem; GO:0000003,reproduction; GO:0003006,developmental process involved in reproduction; GO:0007275,multicellular organism development; GO:0008150,biological_process; GO:0009791,post-embryonic development; GO:0009908,flower development; GO:0022414,reproductive process; GO:0032501,multicellu…
BraA08002491	6.0213	7.7965	7.9923	12.9941	13.7099	11.9403	13.209	12.8126	10.4799	K25868 chromatin remodeling protein | (RefSeq) chromatin remodeling protein SHL (A)	--	GO:0005634,nucleus; GO:0003682,chromatin binding; GO:0003700,DNA-binding transcription factor activity; GO:0046872,metal ion binding; GO:0035064,methylated histone binding; GO:0000976,transcription cis-regulatory region binding; GO:0006325,chromatin organization; GO:0009908,flower development; GO:0035067,negative regulation of histone acetylation; GO:0009791,post-embryonic development; GO:2000028…
BraA08002492	11.1555	8.2851	13.8535	26.3209	21.7958	20.6824	16.6305	10.9193	14.2285	K25868 chromatin remodeling protein | (RefSeq) chromatin remodeling protein SHL (A)	--	GO:0005634,nucleus; GO:0003682,chromatin binding; GO:0003700,DNA-binding transcription factor activity; GO:0046872,metal ion binding; GO:0035064,methylated histone binding; GO:0000976,transcription cis-regulatory region binding; GO:0006325,chromatin organization; GO:0009908,flower development; GO:0035067,negative regulation of histone acetylation; GO:0009791,post-embryonic development; GO:2000028…
BraA08002609	0.1168	0.2282	0.2627	1.1759	1.1882	1.1717	0.1102	0.3727	0.5585	--	--	GO:0005634,nucleus; GO:0003677,DNA binding; GO:0042393,histone binding; GO:0046872,metal ion binding; GO:0003712,transcription coregulator activity; GO:0009908,flower development; GO:0045892,negative regulation of DNA-templated transcription; GO:0045944,positive regulation of transcription by RNA polymerase II; GO:0048586,regulation of long-day photoperiodism, flowering; GO:0003674,molecular_func…
BraA08002951	94.9554	102.459	95.8503	3.1457	3.0196	2.1393	13.5079	12.6838	11.9519	K09287 RAV-like factor | (RefSeq) AP2/ERF and B3 domain-containing transcription repressor TEM1 (A)	--	GO:0005634,nucleus; GO:0003700,DNA-binding transcription factor activity; GO:0000976,transcription cis-regulatory region binding; GO:0071456,cellular response to hypoxia; GO:0009873,ethylene-activated signaling pathway; GO:0048573,photoperiodism, flowering; GO:0003674,molecular_function; GO:0140110,transcription regulator activity; GO:0001067,transcription regulatory region nucleic acid binding; …
BraA08003545	40.4632	36.443	39.4947	11.801	13.5855	13.2738	41.2904	39.1032	43.3788	K26549 MFS transporter, POT/PTR family, nitrate transporter | (RefSeq) protein NRT1/ PTR FAMILY 6.3 (A)	--	GO:0016021,integral component of membrane; GO:0005886,plasma membrane; GO:0015112,nitrate transmembrane transporter activity; GO:0015293,symporter activity; GO:0009734,auxin-activated signaling pathway; GO:0010540,basipetal auxin transport; GO:0048527,lateral root development; GO:0042128,nitrate assimilation; GO:0015706,nitrate transmembrane transport; GO:0006857,oligopeptide transport; GO:004857…
BraA08004022	1.2559	1.0384	1.5648	3.7989	4.9808	4.5546	3.4941	2.9121	3.5596	K12133 MYB-related transcription factor LHY | (RefSeq) protein LHY isoform X2 (A)	ko04712: Circadian rhythm - plant	GO:0005634,nucleus; GO:0003700,DNA-binding transcription factor activity; GO:0000976,transcription cis-regulatory region binding; GO:0007623,circadian rhythm; GO:0048574,long-day photoperiodism, flowering; GO:0042754,negative regulation of circadian rhythm; GO:0043433,negative regulation of DNA-binding transcription factor activity; GO:0042752,regulation of circadian rhythm; GO:0006355,regulation…
BraA09000768	0.2059	0.6038	0.3707	2.4362	1.467	1.2465	1.2307	0.8034	1.2404	K09264 MADS-box transcription factor, plant | (RefSeq) agamous-like MADS-box protein AGL6 (A)	--	GO:0005634,nucleus; GO:0003700,DNA-binding transcription factor activity; GO:0000981,DNA-binding transcription factor activity, RNA polymerase II-specific; GO:0046983,protein dimerization activity; GO:0000978,RNA polymerase II cis-regulatory region sequence-specific DNA binding; GO:0009838,abscission; GO:0030154,cell differentiation; GO:0080187,floral organ senescence; GO:0010150,leaf senescence;…
BraA09001182	2.4339	2.0217	0.5476	0.4669	1.3622	2.5586	3.6744	4.9202	9.4425	K14432 ABA responsive element binding factor | (RefSeq) bZIP transcription factor 27 isoform X2 (A)	ko04075: Plant hormone signal transduction	GO:0005634,nucleus; GO:0003677,DNA binding; GO:0003700,DNA-binding transcription factor activity; GO:0043621,protein self-association; GO:0045893,positive regulation of DNA-templated transcription; GO:2000028,regulation of photoperiodism, flowering; GO:0003674,molecular_function; GO:0003676,nucleic acid binding; GO:0005488,binding; GO:0097159,organic cyclic compound binding; GO:1901363,heterocycl…
BraA09001405	0.6358	0.4734	0.6267	0.6969	0.7394	0.6655	2.971	1.8039	2.7354	K14297 nuclear pore complex protein Nup98-Nup96 | (RefSeq) nuclear pore complex protein NUP98A isoform X1 (A)	ko03013: Nucleocytoplasmic transport	GO:0005737,cytoplasm; GO:0005635,nuclear envelope; GO:0031965,nuclear membrane; GO:0044614,nuclear pore cytoplasmic filaments; GO:0005634,nucleus; GO:0017056,structural constituent of nuclear pore; GO:0006406,mRNA export from nucleus; GO:0048573,photoperiodism, flowering; GO:0000973,post-transcriptional tethering of RNA polymerase II gene DNA at nuclear periphery; GO:0006606,protein import into n…
BraA09002054	29.2159	29.9892	30.9279	4.6703	3.5147	3.6795	6.8916	6.8674	6.319	--	--	GO:0005634,nucleus; GO:0045892,negative regulation of DNA-templated transcription; GO:0042752,regulation of circadian rhythm; GO:2000028,regulation of photoperiodism, flowering; GO:0009737,response to abscisic acid; GO:0009646,response to absence of light; GO:0009637,response to blue light; GO:0009409,response to cold; GO:0010114,response to red light; GO:0009615,response to virus; GO:0048511,rhy…
BraA09002411	20.5647	24.4523	25.161	64.225	61.0283	63.2193	81.4377	80.4051	77.0953	K08065 nuclear transcription Y subunit beta | (RefSeq) nuclear transcription factor Y subunit B-2 (A)	--	GO:0016602,CCAAT-binding factor complex; GO:0009536,plastid; GO:0001228,DNA-binding transcription activator activity, RNA polymerase II-specific; GO:0003700,DNA-binding transcription factor activity; GO:0000981,DNA-binding transcription factor activity, RNA polymerase II-specific; GO:0046982,protein heterodimerization activity; GO:0000976,transcription cis-regulatory region binding; GO:0003712,tr…
BraA09004066	55.6709	53.5686	50.7311	2.9396	2.7099	2.881	9.0549	11.8141	8.6515	K09287 RAV-like factor | (RefSeq) AP2/ERF and B3 domain-containing transcription repressor TEM1 (A)	--	GO:0005634,nucleus; GO:0003700,DNA-binding transcription factor activity; GO:0000976,transcription cis-regulatory region binding; GO:0071456,cellular response to hypoxia; GO:0009873,ethylene-activated signaling pathway; GO:0048573,photoperiodism, flowering; GO:0003674,molecular_function; GO:0140110,transcription regulator activity; GO:0001067,transcription regulatory region nucleic acid binding; …
BraA09005093	4.1728	6.5102	4.1504	1.5447	1.341	1.1194	1.1743	0.4673	0.5447	K09264 MADS-box transcription factor, plant | (RefSeq) floral homeotic protein APETALA 1 A (A)	--	GO:0005634,nucleus; GO:0003700,DNA-binding transcription factor activity; GO:0000981,DNA-binding transcription factor activity, RNA polymerase II-specific; GO:0046983,protein dimerization activity; GO:0000978,RNA polymerase II cis-regulatory region sequence-specific DNA binding; GO:0000976,transcription cis-regulatory region binding; GO:0009908,flower development; GO:0009910,negative regulation o…
BraA10000085	0.6866	0.5723	0.6543	2.5181	2.2401	1.9107	2.7249	2.5354	2.2539	K12133 MYB-related transcription factor LHY | (RefSeq) protein LHY isoform X1 (A)	ko04712: Circadian rhythm - plant	GO:0005634,nucleus; GO:0003700,DNA-binding transcription factor activity; GO:0000976,transcription cis-regulatory region binding; GO:0007623,circadian rhythm; GO:0048574,long-day photoperiodism, flowering; GO:0042754,negative regulation of circadian rhythm; GO:0043433,negative regulation of DNA-binding transcription factor activity; GO:0042752,regulation of circadian rhythm; GO:0006355,regulation…
BraA10000207	8.1463	7.8228	7.8393	0.4065	0.6709	0.495	1.1107	1.5531	1.001	K13207 CUG-BP- and ETR3-like factor | (RefSeq) RNA-binding protein BRN2 (A)	--	GO:0005737,cytoplasm; GO:0005634,nucleus; GO:1990904,ribonucleoprotein complex; GO:0003729,mRNA binding; GO:0003723,RNA binding; GO:0009908,flower development; GO:0006402,mRNA catabolic process; GO:0048573,photoperiodism, flowering; GO:2000028,regulation of photoperiodism, flowering; GO:0003674,molecular_function; GO:0003676,nucleic acid binding; GO:0005488,binding; GO:0097159,organic cyclic comp…
BraA10001946	2.9744	2.5758	3.2425	4.0589	4.331	3.1892	5.3163	5.8146	6.0402	K02218 casein kinase 1 [EC:2.7.11.1] | (RefSeq) casein kinase 1-like protein 1 (A)	--	GO:0005737,cytoplasm; GO:0005634,nucleus; GO:0005524,ATP binding; GO:0106310,protein serine kinase activity; GO:0004674,protein serine/threonine kinase activity; GO:0006897,endocytosis; GO:0009908,flower development; GO:0009740,gibberellic acid mediated signaling pathway; GO:0010476,gibberellin mediated signaling pathway; GO:0018105,peptidyl-serine phosphorylation; GO:0040008,regulation of growth…
novel.1555	1.4908	2.1852	1.1499	0.5617	0.4876	0.1526	0.5024	0.5665	0.4527	--	--	GO:0016592,mediator complex; GO:0005634,nucleus; GO:0003712,transcription coregulator activity; GO:0009738,abscisic acid-activated signaling pathway; GO:0009734,auxin-activated signaling pathway; GO:0032922,circadian regulation of gene expression; GO:2001011,positive regulation of plant-type cell wall cellulose biosynthetic process; GO:1901672,positive regulation of systemic acquired resistance; …
novel.2884	87.7637	89.0761	86.3099	45.7246	38.9909	43.6328	19.4843	21.6274	19.2054	--	--	GO:0005739,mitochondrion; GO:0042631,cellular response to water deprivation; GO:0006952,defense response; GO:0010150,leaf senescence; GO:1900424,regulation of defense response to bacterium; GO:1900150,regulation of defense response to fungus; GO:1900055,regulation of leaf senescence; GO:2000028,regulation of photoperiodism, flowering; GO:0009737,response to abscisic acid; GO:0009646,response to a…

## Sheet: Table S4
Table S4. Primers used in this study.
Primer name	Forward primer sequence (5' to 3')	Reverse primer sequence (5' to 3')	Primer purpose
BrEF-1-α	ATACCAGGCTTGAGCATACCG	GCCAAAGAGGCCATCAGACAA	Internal reference genes of qRT-PCR analysis
BrFLM	ACCAGCTCGAAACTGCTCTG	TTGTGCAACTATTGCATCCGT	qRT-PCR analysis of core flowering genes
BrAP2	GATTATGATGATGACTTGAAGCAGA	GACCCATTCGAGCTTCCCAA
BrFD	GAGGTCAAGAGTCCAATGAAGGT	AAGCATTCCTGTTTCCTAGCTCT
BrFT	GCAATCCTCACCTCCGAGAA	CTGTTTGCCTACCGAGCTGT
BrSOC1a	ACACCAAGGATCGAGTCAGC	AGCTCCTCAATCGAGCATGA
BrSOC1b	AGCGAAGGAATGGTTTGCTG	TGGTGCTGACACGATCCTTG
BrSAUR21	TGCGGTGTACGTAGGAGAGA	GTTAAGCCACCCGTTGGATG	qRT-PCR analysis of key genes in plant hormone signal transduction pathway
BrPYL6	GGACGATGATCGCCATGTCA	ACGTGCCCTCTTTTTACCGT
BrERS1	CATGACCCTCGCCAAAGTCT	CTTGAGGAACAGCTCACGGT
BrBZR2	TTTCCATGGGGTGTCGTCTG	CTCTTGGATTCCCGCAGTGT
BrGA20ox2	AATGTCCGTGGGTAGAAAGTTG	AATCTGAGTGAGCTGAGGCAC
BrJAZ10	ACCATGCAAACGGAACATAGC	GGTGGTCGGAGGAATTACCAAA
BrCKX3	GCGTTAGGAGGTTTGGGTCA	TGTAAACCGTCCGCTTCTGA
BrLOG8	ACTAGCTCCGAGCACCCTTA	CGAACAGAGGAAGCCCACAT
BrICS1	ATCGTGATCTGGTCAGCGTC	AATCAGAGGCGAGTTAGGCG
BrMPK17	CTGATTCCCCTTCTGCCGTT	CGCTGGTGTGTAGTTGGAGT	qRT-PCR analysis of key genes in MAPK signaling pathway
BrMKK9	GCGAACCTCCTCCTCAACTC	AGCACAAGTCCCGACGTAAG
BrMKKK17	CCCGTTCGGATTTCCTGACT	GCCTTCGGAGACAGACCAAT
EF1	CATGTCTCGCCGCTACTCTC	GGGTCACTGTCTGGAATGCG	qRT-PCR analysis of BrOGs
BraA05003290	GCAAGCGAAGGGTTTGACTC	TAGCACTCCATGCTCACCAC
BraA02002116	CCATCAAGCTTCAATCGTCGTC	GTTCCGAGAAGAAACCAAACGG	qRT-PCR analysis of BSGs
BraA10001780	AAGCAGGTTGGACCAGATGC	TGTTCGCTGCCTTCTTGGAT
BraA01002024	AGTGCCAATTGCCAGTTCCT	GCTGGACCTCCTTCACTGAC	qRT-PCR analysis of CSGs
BraA02003961	AGCCCTACGAAACACACTCATT	AGCTCCTCTTCGTTGACAACAT
EF1OE	GAGAGGACACGAATTCATGCAACAAGTGAAATTCAA	CTGCGGCCGCCTCGAGTTAGGGCGGCAGGGTCACTG	Over-expression vectors construction
AtActin	ACATCCCACCTACTGGTCT	GCATCTTGGTATTGCTGGTAC	qRT-PCR analysis of key flowering genes
AtFT	CAACCTCACCTCCGAGAATAT	TGCCAAAGGTTGTTCCAGTTGT
AtSOC1	CTTCTAAACGTAAACTCTTGGGAGAAG	CCTCGATTGAGCATGTTCCTATG
